# Supplementary material for: Dominant CT Patterns and Immune Responses during the Early Infection Phases of Different SARS-CoV-2 Variants
Source: Viruses. 2023 May 31;15(6):1304. doi: 10.3390/v15061304 (PMC10302336; doi:10.3390/v15061304)
Supplement: Supplementary file 1 [file viruses-15-01304-s001.zip]

Archive with 1 entries (1 files):
- viruses-2427122-supplementary.pdf
